# Supplementary material for: Human antimicrobial peptide, LL-37, induces non-inheritable reduced susceptibility to vancomycin in Staphylococcus aureus
Source: Sci Rep. 2020 Aug 4;10:13121. doi: 10.1038/s41598-020-69962-4 (PMC7403302; doi:10.1038/s41598-020-69962-4)
Supplement: Supplementary file 1 — Supplementary Information. [file 41598_2020_69962_MOESM1_ESM.xlsx]

## Sheet: Sheet1
LL37 Simulation
{LL37 study - Treatment with different doses}
METHOD EULER
STARTTIME = 0
STOPTIME = 10
DT = 0.0001
DTOUT =1
init S =1E7 {Susceptible}
init r= 1000 {Iniital concentration of the resource}
init A = 0 {Inital concentration of the antibotic}
AMAX = 10 {Maxium antibiotic concentration}
e =5e-7 { Conversion efficiency}
d = 0.01 {Antibiotic decay rate}
k=1{Monod constant}
w=0.1 {Flow rate}
C= 1000 {Maximum resource}
vs = 1.2 {Max growth S}
ks = 1 {Hill S}
vms=-2 {Min growth S}
MS = 1 {MIC S}
{Hill Functions}
HS = ((vs-vms)*(A/MS)^ks)/((A/MS)^ks -vms/vs)
PSI = r/(r+k)
GS=(vs-Hs)*psi
d/dt (r) = w*(C-r)- e*psi*vs*S
d/dt (A) = -A*d - A*w +AIN/DT
d/dt (S) = S*GS - w*S
DOSE = 8
init TT=0
d/dt (TT)=1-TX/DT
AIN= If TT > DOSE THEN AMAX ELSE 0
TX= IF TT>DOSE THEN TT ELSE 0
Dose every 8 hours
MIC=0.8				1.2			1.4				Time Kill experiments
Amax	10	5	2.5	10	5	2.5
TIME	A10-MIC 0.8	A5-MIC 0.8	A2.5-MIC 0.8	A10-MIC1.2	A5-MIC1.2	A2.5-MIC1.2	A10-MIC1.4	A5-MIC 1.4	A2.5-MIC1.4		TIME	MIC=0.8	MIC=1.2	MIC=1.4
0	10000000	10000000	10000000	10000000	10000000	10000000	10000000	10000000	10000000		0	10000000	10000000	10000000
1	1.64705e+07	1.64705e+07	1.64705e+07	1.64705e+07	1.64705e+07	1.64705e+07	1.64705e+07	1.64705e+07	1.64705e+07		0.1	8.00609e+06	8.23705e+06	8.33997e+06
2	2.71276e+07	2.71276e+07	2.71276e+07	2.71276e+07	2.71276e+07	2.71276e+07	2.71276e+07	2.71276e+07	2.71276e+07		0.2	6.40974e+06	6.7849e+06	6.95552e+06
3	4.46799e+07	4.46799e+07	4.46799e+07	4.46799e+07	4.46799e+07	4.46799e+07	4.46799e+07	4.46799e+07	4.46799e+07		0.3	5.1317e+06	5.58876e+06	5.80088e+06
4	7.35881e+07	7.35881e+07	7.35881e+07	7.35881e+07	7.35881e+07	7.35881e+07	7.35881e+07	7.35881e+07	7.35881e+07		0.4	4.10848e+06	4.60349e+06	4.83792e+06
5	1.21198e+08	1.21198e+08	1.21198e+08	1.21198e+08	1.21198e+08	1.21198e+08	1.21198e+08	1.21198e+08	1.21198e+08		0.5	3.28929e+06	3.79192e+06	4.03481e+06
6	1.99602e+08	1.99602e+08	1.99602e+08	1.99602e+08	1.99602e+08	1.99602e+08	1.99602e+08	1.99602e+08	1.99602e+08		0.6	2.63343e+06	3.12343e+06	3.36503e+06
7	3.28707e+08	3.28707e+08	3.28707e+08	3.28707e+08	3.28707e+08	3.28707e+08	3.28707e+08	3.28707e+08	3.28707e+08		0.7	2.10835e+06	2.57279e+06	2.80642e+06
8	5.41251e+08	5.41251e+08	5.41251e+08	5.41251e+08	5.41251e+08	5.41251e+08	5.41251e+08	5.41251e+08	5.41251e+08		0.8	1.68796e+06	2.11922e+06	2.34055e+06
9	4.22312e+07	7.54695e+07	1.48792e+08	5.8223e+07	1.11893e+08	2.18726e+08	6.67222e+07	1.304e+08	2.50681e+08		0.9	1.3514e+06	1.74561e+06	1.95201e+06
10	4.93083e+06	1.71278e+07	6.54057e+07	9.94412e+06	3.77675e+07	1.33725e+08	1.32625e+07	5.08373e+07	1.71073e+08		1	1.08194e+06	1.43787e+06	1.62797e+06
11	923909	6.31904e+06	4.28235e+07	2.78401e+06	1.98712e+07	1.13034e+08	4.31252e+06	3.01861e+07	1.56814e+08		1.1	866213	1.18438e+06	1.35773e+06
12	283636	3.5843e+06	3.80836e+07	1.24448e+06	1.49886e+07	1.20675e+08	2.19772e+06	2.49645e+07	1.77046e+08		1.2	693498	975581	1.13234e+06
13	137525	2.86371e+06	4.2115e+07	825887	1.47687e+07	1.50977e+08	1.61728e+06	2.62504e+07	2.29813e+08		1.3	555221	803592	944370
14	97344.1	2.93917e+06	5.39313e+07	741821	1.75137e+07	2.09464e+08	1.56568e+06	3.25138e+07	3.26416e+08		1.4	444515	661923	787602
15	91636.9	3.58221e+06	7.59499e+07	825999	2.34748e+07	3.10306e+08	1.83471e+06	4.48217e+07	4.90691e+08		1.5	355882	545230	656859
16	105363	4.88727e+06	1.13581e+08	1.06256e+06	3.40318e+07	4.7886e+08	2.44026e+06	6.61393e+07	7.63988e+08		1.6	284923	449109	547819
17	8110.55	669730	3.06677e+07	112484	6.9083e+06	1.90367e+08	295810	1.56473e+07	3.48409e+08		1.7	228112	369934	456879
18	931.455	149233	1.32648e+07	18867.9	2.2913e+06	1.14819e+08	57732.8	5.99827e+06	2.34803e+08		1.8	182628	304716	381036
19	171.402	54125.6	8.57351e+06	5188.21	1.18778e+06	9.60745e+07	18445.7	3.5127e+06	2.13257e+08		1.9	146214	250997	317783
20	51.6959	30267.4	7.55264e+06	2282.39	885734	1.01848e+08	9259.45	2.87509e+06	2.39247e+08		2	117060	206747	265031
21	24.6815	23922.7	8.29789e+06	1495.43	865652	1.26829e+08	6734.55	3.00136e+06	3.0925e+08		2.1	93719.4	170299	221035
22	17.2595	24367	1.05807e+07	1330.67	1.02093e+06	1.75437e+08	6465.1	3.69965e+06	4.38047e+08		2.2	75032.6	140276	184343
23	16.1055	29547.5	1.48602e+07	1472.14	1.36356e+06	2.59416e+08	7533.02	5.08445e+06	6.5731e+08		2.3	60071.8	115546	153741
24	18.4075	40180.2	2.21859e+07	1885.74	1.97236e+06	3.99882e+08	9982.34	7.48826e+06	1.022e+09		2.4	48094	95176.1	128220
25	1.41697	5505.49	5.98897e+06	199.615	400307	1.58935e+08	1209.96	1.77121e+06	4.66088e+08		2.5	38504.5	78397.1	106935
26	0.162676	1226.29	2.58952e+06	33.4706	132721	9.58334e+07	236.055	678731	3.14011e+08		2.6	30827.1	64576.1	89183.7
27	0.0299236	444.609	1.67324e+06	9.20014	68779.4	8.01725e+07	75.3924	397363	2.85105e+08		2.7	24680.4	53191.7	74379
28	0.00902184	248.554	1.47372e+06	4.04595	51277.1	8.49799e+07	37.8338	325165	3.19762e+08		2.8	19759.4	43814.3	62031.9
29	0.00430596	196.407	1.61894e+06	2.65022	50106.1	1.05815e+08	27.5104	339396	4.13223e+08		2.9	15819.5	36090.1	51734.5
30	0.00301034	200.023	2.06415e+06	2.35777	59087.1	1.46363e+08	26.405	418319	5.85177e+08		3	12665.3	29727.6	43146.4
31	0.00280855	242.523	2.89888e+06	2.60808	78911.7	2.16423e+08	30.763	574862	8.77771e+08		3.1	10139.9	24486.8	35984
32	0.00320958	329.773	4.32784e+06	3.34051	114139	3.33617e+08	40.7622	846613	1.36351e+09		3.2	8118.11	20169.9	30010.6
33	0.00024713	45.1946	1.16843e+06	0.353692	23169.2	1.32608e+08	4.94184	200281	6.22413e+08		3.3	6499.43	16614.1	25028.8
34	2.837e-05	10.0661	505182	0.0593022	7681.31	7.99558e+07	0.964071	76743.9	4.19254e+08		3.4	5203.51	13685.1	20873.9
35	5.22e-06	3.6494	326415	0.0162996	3980.46	6.68883e+07	0.307893	44927.7	3.80531e+08		3.5	4165.97	11272.5	17408.8
36	1.57e-06	2.04007	287485	0.00716774	2967.45	7.08986e+07	0.154501	36763.6	4.26657e+08		3.6	3335.32	9285.23	14518.9
37	7.5e-07	1.61201	315807	0.00469491	2899.6	8.82818e+07	0.112339	38371.6	5.51195e+08		3.7	2670.28	7648.29	12108.7
38	5.2e-07	1.64165	402651	0.0041767	3419.27	1.22112e+08	0.107823	47293.9	7.80259e+08		3.8	2137.85	6299.94	10098.7
39	4.9e-07	1.99042	565475	0.00462002	4566.44	1.80567e+08	0.125616	64991.6	1.16948e+09		3.9	1711.59	5189.3	8422.26
40	5.6e-07	2.70647	844215	0.0059174	6604.9	2.78354e+08	0.166445	95714.1	1.76814e+09		4	1370.31	4274.46	7024.14
41	4e-08	0.370994	227955	0.00062668	1340.97	1.10652e+08	0.0201835	22646.4	8.6918e+08		4.1	1097.08	3520.89	5858.12
42	0	0.0826264	98554	0.00010507	444.553	6.67149e+07	0.00393727	8677.29	5.85153e+08		4.2	878.335	2900.18	4885.66
43	0	0.0299543	63676.8	2.888e-05	230.358	5.58104e+07	0.00125737	5079.7	5.30628e+08		4.3	703.203	2388.89	4074.63
44	0	0.0167442	56080.9	1.27e-05	171.727	5.91562e+07	0.00063093	4156.51	5.94529e+08		4.4	562.991	1967.75	3398.23
45	0	0.0132304	61604.6	8.32e-06	167.797	7.36603e+07	0.00045874	4338.23	7.67503e+08		4.5	450.735	1620.84	2834.12
46	0	0.0134734	78544.4	7.4e-06	197.867	1.01889e+08	0.00044028	5346.9	1.08518e+09		4.6	360.863	1335.1	2363.65
47	0	0.0163357	110305	8.18e-06	264.249	1.50664e+08	0.00051293	7347.69	1.61219e+09		4.7	288.91	1099.73	1971.28
48	0	0.0222122	164678	1.048e-05	382.207	2.32262e+08	0.00067964	10821	1.72996e+09		4.8	231.304	905.852	1644.04
49	0	0.00304541	44473	1.11e-06	77.6121	9.23389e+07	8.243e-05	2560.71	8.47127e+08		4.9	185.184	746.155	1371.13
50	0	0.00067823	19226.5	1.9e-07	25.7283	5.56713e+07	1.608e-05	981.126	5.70315e+08		5	148.26	614.612	1143.52
51	0	0.00024586	12422	5e-08	13.3313	4.65709e+07	5.13e-06	574.331	5.17204e+08		5.1	118.698	506.26	953.689
52	0	0.00013743	10939.9	2e-08	9.93793	4.93623e+07	2.58e-06	469.938	5.79518e+08		5.2	95.031	417.009	795.375
53	0	0.00010859	12017.3	1e-08	9.71028	6.1465e+07	1.87e-06	490.473	7.48175e+08		5.3	76.0827	343.493	663.341
54	0	0.00011058	15321.5	1e-08	11.4502	8.50201e+07	1.8e-06	604.503	1.05801e+09		5.4	60.9125	282.937	553.225
55	0	0.00013407	21516.9	1e-08	15.2915	1.25722e+08	2.09e-06	830.699	1.57732e+09		5.5	48.7671	233.057	461.388
56	0	0.0001823	32123	2e-08	22.1173	1.93815e+08	2.78e-06	1223.37	1.73218e+09		5.6	39.0434	191.97	384.797
57	0	2.5e-05	8676.46	0	4.49198	7.70616e+07	3.4e-07	289.548	8.48466e+08		5.7	31.2585	158.127	320.92
58	0	5.57e-06	3750.84	0	1.48902	4.64588e+07	7e-08	110.934	5.71195e+08		5.8	25.0258	130.25	267.646
59	0	2.02e-06	2423.28	0	0.771514	3.88635e+07	2e-08	64.9361	5.17987e+08		5.9	20.0359	107.288	223.216
60	0	1.13e-06	2134.1	0	0.575112	4.11925e+07	1e-08	53.1315	5.80383e+08		6	16.0409	88.3734	186.162
61	0	8.9e-07	2344.22	0	0.561925	5.12919e+07	1e-08	55.4521	7.4928e+08		6.1	12.8425	72.7937	155.259
62	0	9.1e-07	2988.75	0	0.662603	7.09485e+07	1e-08	68.3432	1.05955e+09		6.2	10.2818	59.9606	129.485
63	0	1.1e-06	4197.25	0	0.88488	1.04915e+08	1e-08	93.9154	1.57943e+09		6.3	8.23172	49.3899	107.99
64	0	1.5e-06	6266.11	0	1.27987	1.61741e+08	1e-08	138.308	1.73204e+09		6.4	6.59039	40.6827	90.0638
65	0	2.1e-07	1692.73	0	0.259984	6.43154e+07	0	32.7402	8.48437e+08		6.5	5.27633	33.5106	75.113
66	0	5e-08	731.737	0	0.0861762	3.87729e+07	0	12.5431	5.71157e+08		6.6	4.22427	27.6029	62.6441
67	0	2e-08	472.733	0	0.0446492	3.24334e+07	0	7.34192	5.17939e+08		6.7	3.38199	22.7366	52.245
68	0	1e-08	416.309	0	0.0332819	3.43766e+07	0	6.00708	5.80319e+08		6.8	2.70765	18.7283	43.5722
69	0	1e-08	457.288	0	0.0325181	4.28047e+07	0	6.26933	7.4919e+08		6.9	2.16777	15.4266	36.3391
70	0	1e-08	583.011	0	0.0383436	5.92087e+07	0	7.72667	1.05942e+09		7	1.73554	12.707	30.3067
71	0	1e-08	818.744	0	0.0512059	8.75549e+07	0	10.6177	1.57923e+09		7.1	1.38949	10.4668	25.2758
72	0	1e-08	1222.31	0	0.0740624	1.3498e+08	0	15.6365	1.73204e+09		7.2	1.11244	8.62157	21.0799
73	0	0	330.244	0	0.0150472	5.36797e+07	0	3.70204	8.48491e+08		7.3	0.890627	7.10163	17.5806
74	0	0	142.752	0	0.00498741	3.23599e+07	0	1.41823	5.71173e+08		7.4	0.713044	5.84966	14.6622
75	0	0	92.2205	0	0.00258395	2.70683e+07	0	0.830107	5.1794e+08		7.5	0.570869	4.8184	12.2282
76	0	0	81.2111	0	0.00192604	2.86896e+07	0	0.679164	5.80311e+08		7.6	0.457043	3.96894	10.1983
77	0	0	89.2035	0	0.00188179	3.57232e+07	0	0.7088	7.49171e+08		7.7	0.365913	3.26924	8.50537
78	0	0	113.727	0	0.00221888	4.94133e+07	0	0.873553	1.05938e+09		7.8	0.292953	2.69289	7.09346
79	0	0	159.71	0	0.00296316	7.30703e+07	0	1.20039	1.57918e+09		7.9	0.234541	2.21815	5.91593
80	0	0	238.43	0	0.00428579	1.1265e+08	0	1.76779	1.73203e+09		8	0.187776	1.8271	4.93387
81	0	0	64.429	0	0.00087089	4.48045e+07	0	0.418603	8.48539e+08		8.1	0.150335	1.50499	4.11484
82	0	0	27.849	0	0.00028864	2.70086e+07	0	0.160357	5.71186e+08		8.2	0.120359	1.23967	3.43177
83	0	0	17.9903	0	0.00014954	2.25915e+07	0	0.0938551	5.17939e+08		8.3	0.0963609	1.02112	2.86209
84	0	0	15.8422	0	0.00011146	2.39443e+07	0	0.0767868	5.803e+08		8.4	0.0771474	0.841106	2.38697
85	0	0	17.401	0	0.0001089	2.98143e+07	0	0.0801357	7.49147e+08		8.5	0.0617649	0.692824	1.99073
86	0	0	22.1845	0	0.0001284	4.12398e+07	0	0.0987612	1.05934e+09		8.6	0.0494495	0.570683	1.66026
87	0	0	31.1541	0	0.00017147	6.09837e+07	0	0.135711	1.57912e+09		8.7	0.0395897	0.470075	1.38466
88	0	0	46.5096	0	0.00024801	9.40175e+07	0	0.199858	1.73202e+09		8.8	0.0316959	0.387203	1.1548
89	0	0	12.5698	0	5.04e-05	3.73977e+07	0	0.0473329	8.48588e+08		8.9	0.025376	0.318942	0.963101
90	0	0	5.43296	0	1.671e-05	2.25429e+07	0	0.0181312	5.71199e+08		9	0.0203163	0.262714	0.803224
91	0	0	3.50954	0	8.65e-06	1.88556e+07	0	0.0106116	5.17938e+08		9.1	0.0162654	0.216399	0.669887
92	0	0	3.09041	0	6.45e-06	1.99844e+07	0	0.00868156	5.80288e+08		9.2	0.0130222	0.178249	0.558684
93	0	0	3.39443	0	6.3e-06	2.48834e+07	0	0.00906001	7.49124e+08		9.3	0.0104257	0.146825	0.465941
94	0	0	4.3275	0	7.43e-06	3.44192e+07	0	0.0111656	1.0593e+09		9.4	0.00834692	0.12094	0.388594					Human antimicrobial peptide, LL-37, induces non-inheritable reduced susceptibility to vancomycin in Staphylococcus aureus
95	0	0	6.07714	0	9.92e-06	5.08977e+07	0	0.015343	1.57905e+09		9.5	0.00668262	0.0996193	0.324087
96	0	0	9.07245	0	1.435e-05	7.84684e+07	0	0.0225949	1.73201e+09		9.6	0.00535017	0.082057	0.270287					Cathrine Friberg, Jakob Haaber, Martin Vestergaard, Anaëlle Fait, Veronique Perrot, Bruce Levin & Hanne Ingmer
97	0	0	2.4523	0	2.92e-06	3.12161e+07	0	0.00535209	8.48636e+08		9.7	0.00428339	0.0675908	0.225419
98	0	0	1.0599	0	9.7e-07	1.8816e+07	0	0.00205007	5.71213e+08		9.8	0.00342932	0.0556749	0.187999
99	0	0	0.68464	0	5e-07	1.57379e+07	0	0.00119979	5.17937e+08		9.9	0.00274555	0.0458597	0.156791
100	0	0	0.602859	0	3.7e-07	1.66798e+07	0	0.00098154	5.80277e+08		10	0.00219811	0.0377749	0.130763
101	0	0	0.662153	0	3.6e-07	2.07685e+07	0	0.00102431	7.49101e+08
102	0	0	0.84416	0	4.3e-07	2.87272e+07	0	0.00126235	1.05926e+09
103	0	0	1.18545	0	5.7e-07	4.24806e+07	0	0.00173461	1.57899e+09
104	0	0	1.76973	0	8.3e-07	6.54921e+07	0	0.00255448	1.732e+09
105	0	0	0.478432	0	1.7e-07	2.60568e+07	0	0.00060518	8.48685e+08
106	0	0	0.206771	0	6e-08	1.57055e+07	0	0.0002318	5.71226e+08
107	0	0	0.133559	0	3e-08	1.3136e+07	0	0.00013565	5.17936e+08
108	0	0	0.117602	0	2e-08	1.39219e+07	0	0.00011097	5.80266e+08
109	0	0	0.129167	0	2e-08	1.73344e+07	0	0.00011581	7.49078e+08
110	0	0	0.164669	0	2e-08	2.3977e+07	0	0.00014272	1.05922e+09
111	0	0	0.231242	0	3e-08	3.54561e+07	0	0.00019611	1.57893e+09
112	0	0	0.345214	0	5e-08	5.46626e+07	0	0.0002888	1.732e+09
113	0	0	0.0933397	0	1e-08	2.17506e+07	0	6.843e-05	8.48734e+08
114	0	0	0.0403383	0	0	1.31095e+07	0	2.621e-05	5.71239e+08
115	0	0	0.0260546	0	0	1.09644e+07	0	1.534e-05	5.17935e+08
116	0	0	0.0229412	0	0	1.16202e+07	0	1.255e-05	5.80254e+08
117	0	0	0.0251967	0	0	1.44683e+07	0	1.309e-05	7.49055e+08
118	0	0	0.0321217	0	0	2.00125e+07	0	1.614e-05	1.05918e+09
119	0	0	0.0451077	0	0	2.95936e+07	0	2.217e-05	1.57886e+09
120	0	0	0.0673394	0	0	4.56244e+07	0	3.265e-05	1.73199e+09
